# Supplementary material for: Induction of Autophagy as a Therapeutic Breakthrough for NAFLD: Current Evidence and Perspectives
Source: Biology (Basel). 2025 Aug 4;14(8):989. doi: 10.3390/biology14080989 (PMC12383869; doi:10.3390/biology14080989)
Supplement: Supplementary file 1 [file biology-14-00989-s001.zip]

Archive with 1 entries (1 files):
- biology-3787619-supplementary.pdf
